# Supplementary material for: Resurrection of the Plagiothecium longisetum Lindb. and proposal of the new species—P. angusticellum
Source: PLoS One. 2020 Mar 11;15(3):e0230237. doi: 10.1371/journal.pone.0230237 (PMC7065767; doi:10.1371/journal.pone.0230237)
Supplement: S1 Raw Data — (XLSX) [file pone.0230237.s002.xlsx]

## Sheet: Arkusz1
	LC1	WC1	LC2	WC2	LC3	WC3
1	88.2	17.5	117.9	19	136	18.4
2	97.4	17.4	129.9	17.4	142	21.4
3	100.3	17.1	136.2	16.9	145.2	21.1
4	71.4	17	99.5	18.6	117.6	19.3
5	105	16.3	143.3	17.4	172	21.7
6	81.7	18.3	124	18.2	135	21.5
7	88.6	17.2	122.9	18.1	148.1	24
8	111.9	18.8	131.6	17.8	159	20.5
9	87.3	19.4	101.4	19.5	145.7	23
10	85.3	17.8	121.1	18	138.5	20.2
11	83.2	21.6	95.4	22.3	120.1	22.9
12	77.8	16.1	112.9	17	122.9	18
13	71.5	13.9	121.3	14	121.7	17.3
14	66.7	17.5	98.9	18.2	112.4	21.8
15	80.6	21.6	118.7	21.5	140.8	24.6
16	69.5	18.1	88	19.6	92.5	18.5
17	76.4	20.2	104.1	19.8	111.3	21.2
18	85.5	23.3	107.6	21.4	131	23.3
19	73.8	17.3	105.2	20.2	133.4	23.4
20	67.7	18.4	103.5	20.1	129.6	23.1
21	66.2	20.1	94.4	22.2	99.2	22.3
22	87.6	17.1	92	17.9	109.9	19.7
23	80.1	21.8	87.9	20.3	99.5	20.8
24	78	20.7	90	19.9	113.3	21.8
25	73	19.1	89.4	18.4	111.6	18.2
26	69.1	17.4	104.4	20	116.6	24
27	76.1	15.1	99.6	20	84	19.4
28	108.3	16.9	129.1	18.1	144.9	24.6
29	73.5	17.3	88	18.3	94.1	20.7
30	59.4	15.2	87.8	20	113.3	22.3
31	65	14.1	105.3	19.5	125.2	23.3
32	72.3	15.6	101.4	17.6	104	22.2
33	83.9	25.1	111.2	16.8	142.4	21.2
34	63.2	15.1	77	15.3	95.9	34.9
35	89.9	19.9	120.3	19.2	131	21.1
36	96.9	19.2	116.1	19.3	141.9	22.7
37	68.2	18.5	92	21.3	115.2	26
38	103	12	103.9	12.1	95.5	17
39	78.8	18.4	102.2	21.7	116.2	22.5
40	102.3	17.9	109.8	17.5	103.7	17.5
41	99.7	17.9	121.6	19.1	123.1	20.6
42	100.3	13.2	126.7	15.6	147.2	18.5
43	105.6	16.8	123.5	17.5	149.4	21.8
44	105.6	17.6	128.9	17.6	125.3	19.4
45	101.9	16.8	120.3	18.3	142.6	21.8
46	99.3	14.6	129.4	15.7	161.1	19.9
47	66.6	17.7	98.2	19.1	99.8	20.2
48	77.9	15	91.4	16.7	102.6	17.2
49	75.3	16.1	113.9	20.9	119	25
50	99.1	14.5	134.3	16.8	144.2	19
51	75.2	11.6	114.3	16.4	119.7	17.7
52	66.5	17	83.4	19.5	85.4	20.5
53	100.9	20.3	119.7	19	117.6	20.7
54	72.2	19.9	106.3	22.6	117.3	21
55	95.5	15.7	117.2	18.6	136.9	21.9
56	97.7	16.6	113	17.2	134.2	20.8
57	92.5	23.1	104.5	19.5	121.5	21.8
58	93	14.8	114.8	16.9	135.8	21
59	62.5	13.4	90.7	18.5	111.3	20.7
60	81.9	18.8	105.4	20.2	100.8	20.3
61	66.7	14.9	101.6	19.3	101.1	19.1
62	72.4	18.1	87.9	20.7	96.9	23.8
63	113.6	18.6	133.2	17.3	152.3	21.8
64	70.2	18.5	84.9	19.1	103.3	21
65	88.9	18.4	107.2	18.6	107.3	18.3
66	65.8	19.7	92.2	18.4	111.1	20.2
67	88.8	19.9	113	21	121	19.8
68	80	20.3	103.6	19.9	107.4	20.5
69	117.3	16.9	125.3	15.1	137.2	16.4
70	121.5	22.2	129.6	22	160.8	25.7
71	130.2	24	137.1	25.6	154.7	27.5
72	82.8	19.4	127.6	22.1	154.3	24.5
73	87.6	24.7	118.2	26.3	140.3	26.2
74	93.7	30.8	142	32.2	157.2	35.4
75	57.9	19.7	86	22.4	99.3	28
76	116.5	23.7	138.8	32.7	183.3	36.1
77	102.5	29	128.3	29	136	37.1
78	61.6	17.8	85.8	21.1	77.7	18.6
79	102	28.6	133.8	29.8	171.9	35.8
80	125.6	26.1	133.8	28.8	130	27.8
81	114.2	24	130.9	27.1	168.8	26.1
82	126.5	24.2	125.5	26.2	192.4	34
83	103	23.7	128.8	25	143.3	33.8
84	108.6	29.1	141.6	31.7	169.3	34.1
85	102.2	23.3	137.8	27.9	180	32.6
86	80.3	31.9	86.7	29.7	195.9	36
87	136.6	28.2	137.4	25.6	216.7	27.7
88	101.3	26.1	134.5	26.4	178.8	38.1
89	78.1	31.3	83.8	31.2	171.8	43.3
90	134	19.9	145.2	20.8	159.9	22.5
91	140.7	23.9	143.3	22.5	171.6	23.2
92	113.4	21.7	140.5	23.5	180.8	22.9
93	121.5	29.5	137.9	26.3	223.1	33.7
94	106.1	19.9	124.3	25.2	163.9	27
95	128.1	27.8	137.4	26.3	143.8	30.4
96	60.3	18.3	118.7	19.8	125.7	19.2
97	101.9	22.1	127.7	34.1	176.5	39.1
98	70.3	21.5	86.1	19.3	112.1	21.6
99	102.3	25.8	91.8	22	119.8	27.1
100	87.7	25.7	150.3	30.8	96.1	26.8
101	103.8	23.2	136.3	21.5	152.1	27.7
102	158.1	26.4	131.1	23.1	176.1	28.4
103	113.7	32.3	102.9	32.1	172.9	36.6
104	105.2	28.1	128.4	27	179.7	31.8
105	105.1	21.3	119.7	22.2	130.4	22.7
106	69.2	22	84.1	23.3	84.4	22
107	85.2	20.8	108.8	18.6	109.8	20.1
108	88.6	22.6	90.1	19.7	128.6	21.5
109	88.1	21.2	87.9	18.6	102.3	21.3
110	63.8	18.3	84.2	19	93.3	20.2
111	86.8	16.2	91.3	16.3	106.1	18.5
112	69.4	17.3	81.8	19.9	85.9	19
113	74.3	19.6	84.7	20.5	92.2	24.3
114	75.4	22.9	89.8	20.8	117.3	22.4
115	59.5	20.7	88.5	22.1	139	28.9
116	70.7	22.3	67.8	19.6	102.4	23.7
117	71.2	21.1	85.7	21.9	128.4	24.3
118	61.2	19.8	72.6	19.9	85.5	22.6
119	132	23.2	132	23.7	160.1	30.1
120	89.4	29.6	112.6	29.2	151.3	32.2
121	75.8	19.3	116.7	22.5	144.4	28.7
122	78.7	23.1	94.6	27.2	196.9	28.4
123	88.6	25.7	143.9	27.6	172.4	33
124	75	17.4	116.1	26.9	142.6	31.6
125	75.3	17.2	129.5	20.9	126.3	15.9
126	95	24.8	96	24.8	141.7	27.5
127	80.1	25.9	80.2	22.2	120.4	29.2
128	105.1	25.4	114.2	23.6	147.8	25.6
129	101.2	27.1	144.2	26.2	165.1	25.3
130	110.6	29.7	114.2	27.7	139.7	24.2
131	124.6	24.1	133.9	26.5	133.4	24.2
132	98.2	24	108.9	24.8	146.4	28.3
133	77.2	29.4	95	29.1	163	41
134	96.6	28	129.8	29.2	150.6	33.8
135	92	30.1	101.6	23.7	141.5	33.4
136	84.4	26.5	87.2	25.3	148.5	27.6
137	78.7	25.5	123.3	29.1	146.8	25.5
138	85.5	27.4	127.2	32.9	147.1	27.7
139	148.2	28.1	132.2	19.6	158.5	32.1
140	114.4	19.7	124.8	22.3	175.6	26.5
141	99.6	24.3	133.1	25.6	141.7	28.2
142	111.8	23.9	120.7	25.5	176.1	24.8
143	108.7	30.9	121.5	25.1	156.5	33.7
144	102	29.5	135.6	27.4	159.3	32.7
145	68.8	21.5	131.8	28.3	130.5	29.2
146	82.5	23.3	112.8	25.2	107.5	24.6
147	103.1	27.2	116.6	29	148.4	32.7
148	64	25.9	116.1	30.1	126.6	25.8
149	91.2	25.2	88.7	22.9	96.6	26.6
150	92.8	22.5	133.6	23.2	156.6	29.5
151	70.2	25.6	94	25.2	127.4	31.5
152	63.4	26.4	120.1	25	153.8	34.8
153	119.7	27.6	140.1	31.5	169.7	36.4
154	75.9	26	137.8	29.4	176	35.8
155	120.6	26.1	120.8	25.9	149.9	29.6
156	87.3	32.4	89.2	26	129.5	31.2
157	115.4	25.3	140.2	23.5	136.8	19.9
158	101.3	27	133.6	28.6	165	32.1
159	123.3	28.6	140.6	28.3	180.8	34.8
160	94.9	28.6	90.9	29.1	134.3	31.7
161	82.9	27.5	80.5	21.4	134.8	27.3
162	84.4	27.3	113.9	24.4	121.2	28.5
163	135.5	29.6	121.7	30.3	178.8	32.7
164	69.2	31.2	126.1	26.7	164.6	29.9
165	81.6	24.8	115	32.1	124.5	34.3
166	99.2	28.4	121.7	31.4	183	40.2
167	92.3	26.3	135	29.4	154.6	30.5
168	82	25.1	115.9	27.6	124.1	26.1
169	100.9	23.5	94.3	27.3	145	36.1
170	86.9	27.7	83.8	25.4	141.5	28.6
171	87.7	23.1	86.9	22.8	119.7	28.7
172	81.4	24.8	88	25	143.3	30.4
173	113.2	24.5	136.3	24.1	132.4	27.2
174	71.3	22.8	116.1	25	106.5	25.2
175	103.4	24.1	131.6	23.2	145.6	30.9
176	106.6	23.3	133.9	21.3	156.2	27.9
177	120.5	28.5	133.2	33.6	187.7	35.5
178	102.5	32	130.1	31	154.7	29.9
179	95.4	24.7	143.4	27.3	184.1	30.3
180	86	28.9	116.1	30.5	148.4	31.5
181	92.9	29.3	114.9	29.4	136.3	31.9
182	115.8	27.7	122.6	29.6	185.5	39
183	87.8	33	89.4	27.6	165.8	37
184	79.9	25.3	93.3	26.3	116.1	32.9
185	81.8	29.7	86.7	26.5	142.9	27.9
186	83.7	21.4	90.1	22.2	122.3	30.9
187	123.5	21.8	139.3	25.8	149.7	29
188	82.3	20.3	117.3	22.8	128.6	25.2
189	95	19.8	132	25.8	161.6	27.3
190	78.5	23.7	79.7	18.6	163.8	24.3
191	71.2	19.2	116.2	25.1	124.8	27.9
192	101.5	21.1	133.4	19.2	129.3	28.4
193	68.5	24	140.2	23.6	188.9	29
194	89.2	22.5	142.1	23.9	134.9	22.4
195	137.1	25.1	135.3	24.1	193.1	31.9
196	121	24.6	139.3	20.9	175	32.5
197	77.9	22.8	116.3	26.1	139.4	22.9
198	91.3	23.6	128.9	24.1	149	25.6
199	86.7	31.4	93.9	29.5	156.7	27.8
200	100.5	26.5	137.6	26.2	163	27.4
201	101	26.8	86	26.1	168.2	28.5
202	78.9	27.7	93.9	28.2	138.3	33
203	85.6	24.8	140.2	32.9	156.4	31.9
204	124.3	23.3	92.9	27.3	101.8	29
205	98.4	28.3	135.6	33.1	190.8	38
206	67.5	26.2	110.7	28.4	139.9	29.3
207	84.7	19.2	108	24.5	138.2	24.6
208	100.1	25.9	82.7	29.6	130.2	37.2
209	93.4	20.2	125.7	17	136.3	27.7
210	90.3	27.8	83.7	29.3	121.5	42.2
211	80.4	18.2	121.6	24.1	184.2	26.1
212	108.3	17	135.4	24	168.9	28.2
213	81.7	22.4	93.2	21	139	23.4
214	119.7	20.4	105.4	22.2	155.9	24.1
215	95.4	22.5	96.1	24.6	155.9	24.1
216	73.7	16.8	68.8	16.8	89.3	17.3
217	74	20.9	82	23	131	25.9
218	73.4	26.3	92.5	26.5	132.1	24.4
219	76.7	26	123.2	26.6	159	28.8
220	93.3	22.9	134.4	23.6	158.4	30.1
221	129.3	21.6	140.4	24.9	166.1	30.4
222	74.8	21	67.6	27.8	105.3	24.6
223	61.4	26.5	94.9	26.2	151.3	29.7
224	83.7	31.2	91.6	25.4	167.9	33.5
Wolski22	119.6	16.7	136.8	19.3	135.5	20.7
Wolski24	105.8	19.5	121.4	19.2	126	17.3
Wolski25	114.2	17.2	124.9	17.8	133.3	20.9
Wolski26	104.7	15.1	124.7	15.6	148.1	18
Wolski28	111.2	16.2	122.3	15.9	145	18.9
Wolski29	120.4	14.6	129.2	15.5	126.2	18.3
Wolski23	113	17.6	127.8	17.1	135.5	20.2
Wolski1	110.3	17.2	123.6	19.2	132.3	19.3
Wolski5	119.3	17.3	124.5	26.7	134.6	19.4
Wolski12	103	20.5	120.5	20.4	140.3	21.4
Wolski14	91.8	21	125.3	21.5	136.9	22.9
Wolski15	85.3	19.3	128.6	22.2	130.3	23
Wolski17	90.2	20.4	130.4	23.1	135.1	24.2
Wolski19	77.7	19	126.9	23.6	137.1	23.2
P. longisetum	89.2	20.1	137.2	23.6	140.6	25.5
P. nemorale	70.2	15.4	92.3	18	100.1	18.4
